# Supplementary material for: γ-Glutamylcysteine Exerts Neuroprotection Effects against Cerebral Ischemia/Reperfusion Injury through Inhibiting Lipid Peroxidation and Ferroptosis
Source: Antioxidants (Basel). 2022 Aug 25;11(9):1653. doi: 10.3390/antiox11091653 (PMC9495808; doi:10.3390/antiox11091653)
Supplement: Supplementary file 1 [file antioxidants-11-01653-s001.zip]

Archive with 1 entries (1 files):
- antioxidants-1877720-supplementary.pdf
